# Supplementary material for: Clinical and molecular implications of cGAS/STING signaling in checkpoint inhibitor immunotherapy
Source: Front Mol Biosci. 2025 May 16;12:1556736. doi: 10.3389/fmolb.2025.1556736 (PMC12122296; doi:10.3389/fmolb.2025.1556736)
Supplement: Supplementary file 2 [file DataSheet1.xlsx]

## Sheet: Table S1
Table S1. Summary of the clinical characteristics of eleven CPIs immunotherapy cohorts.
Doi	Author	Tumor	Journal	Title	Agent	Survival Data
10.1038/s41591-020-0839-y	Braun et al.,	Renal	Nat Medicine 2020	Interplay of somatic alterations and immune infiltration modulates response to PD-1 blockade in advanced clear cell renal cell carcinoma.	anti-PD-1	1
10.1016/j.ccell.2019.01.003	Gide et al.,	Melanoma	Cancer Cell 2019	Distinct Immune Cell Populations Define Response to Anti-PD-1 Monotherapy and Anti-PD-1/Anti-CTLA-4 Combined Therapy	anti-PD-1 and anti-PD-1 combined with anti-CTLA-4	1
10.1016/j.cell.2016.02.065	Hugo et al.,	Melanoma	Cell 2016	Genomic and Transcriptomic Features of Response to Anti-PD-1 Therapy in Metastatic Melanoma	anti-PD-1	1
10.1038/s41467-019-12159-9	Jung et al.,	Lung	Nat Com2019	DNA methylation loss promotes immune evasion of tumours with high mutation and copy number load	anti-PD-1/L1	1
10.1038/s41591-018-0101-z	Kim et al.,	Gastric	Nat Medicine 2018	Comprehensive molecular characterization of clinical responses to PD-1 in metastatic GC	anti-PD-1	NA
10.1038/s41591-019-0654-5	Liu et al.,	Melanoma	Nat Medicine 2019	Integrative molecular and clinical modeling of clinical outcomes to PD1 blockade in patients with metastatic melanoma	anti-PD-1 and anti-PD-1 combined with anti-CTLA-4	1
10.1038/nature25501	Mariathasan et al.,	Urothelial	Nature 2018	TGFβ attenuates tumour response to PD-L1 blockade by contributing to exclusion of T cells	anti-PD-L1	1
10.1126/science.aan5951	Miao et al.,	Renal	Science 2018	Genomic correlates of response to immune checkpoint therapies in clear cell renal cell carcinoma.	anti-PD-1	1
10.1158/2326-6066.CIR-16-0019	Nathanson et al.;	Melanoma	Cancer Immunol Res	Somatic Mutations and Neoepitope Homology in Melanomas Treated with CTLA-4 Blockade	anti-CTLA-4	1
10.1016/j.cell.2017.09.028	Riaz et al,	Melanoma	Cell 2017	Tumor and Microenvironment Evolution during Immunotherapy with Nivolumab	anti-PD-1 and anti-PD-1 combined with anti-CTLA-4	1
10.1126/science.aad0095	Van Allen et al.,	Melanoma	Science 2015	Genomic correlates of response to CTLA-4 blockade in metastatic melanoma	anti-CTLA-4	1

## Sheet: Table S2
Table S2. List of the STING signaling-related genes
CCL5
CGAS
CXCL10
DDX41
DTX4
IFI16
IRF3
MB21D1
MRE11
NFKB1
NLRC3
RELA
STAT1
STING1
TBK1
TMEM173
TREX1
TRIM21
XRCC6

## Sheet: Table S3
Table S3. The curated predictors of transcriptomic signature that response to CPI immunotherapy.
Marker	Authors	Title	Journal	Doi
PD-L1	Gibney GT et al.	Predictive biomarkers for checkpoint inhibitor-based immunotherapy	Lancet Oncol	10.1016/S1470-2045(16)30406-5
T inflamed GEP	Ayers M et al.	IFN-gamma-related mRNA profile predicts clinical response to PD-1 blockade	J Clin Invest	10.1172/JCI91190.
IPS	Charoentong P et al.	Pan-cancer Immunogenomic Analyses Reveal Genotype-Immunophenotype Relationships and Predictors of Response to Checkpoint Blockade	Cell Rep	10.1016/j.celrep.2016.12.019
ImmuneScore	Yoshihara K et al.	Inferring tumour purity and stromal and immune cell admixture from expression data	Nature communications	10.1038/ncomms3612
TumorPurity	Yoshihara K et al.	Inferring tumour purity and stromal and immune cell admixture from expression data	Nature communications	10.1038/ncomms3612
TIDE	Jiang P et al.	Signatures of T cell dysfunction and exclusion predict cancer immunotherapy response	Nat Med	10.1038/s41591-018-0136-1
IFN-γ and T effector cells	Fehrenbacher L et al.	Atezolizumab versus docetaxel for patients with previously treated non-small-cell lung cancer (POPLAR): a multicentre, open-label, phase 2 randomised controlled trial	Lancet	10.1016/S0140-6736(16)00587-0
Cytolytic activity	Rooney MS et al.	Molecular and genetic properties of tumors associated with local immune cytolytic activity	Cell	10.1016/j.cell.2014.12.033
Immune chemokines	Messina JL et al.	12-Chemokine gene signature identifies lymph node-like structures in melanoma: potential for patient selection for immunotherapy?	Sci Rep	10.1038/srep00765
